# Supplementary material for: Anterior Lamina Cribrosa Surface Depth in Open-Angle Glaucoma: Relationship with the Position of the Central Retinal Vessel Trunk
Source: PLoS One. 2016 Jun 29;11(6):e0158443. doi: 10.1371/journal.pone.0158443 (PMC4927068; doi:10.1371/journal.pone.0158443)
Supplement: S1 Table — (CSV) [file pone.0158443.s001.csv]

Age(year)	Gender(M:1,F:2)	Laterality(R:1,L:2)	Central retinal vessel trunk group (central:1,peripheral:2)	IOP_untreated(mmHg)	IOP_scan(mmHg)	mean deviation (dB)	retinal nerve fiber layer thickness (um)	pattern standard deviation (dB)	spherical equivalent (Diopter)	central corneal thickness(um)	axial length(mm)	LD1(um)	LD2(um)	LD3(um)	LD4(um)	LD5(um)	LD6(um)	LD7(um)	LD8(um)	LD9(um)	LD10(um)	LD11(um)
69	2	2	1	26	11	-3.89	51	3.7	0.12	568	24.7	532.79	556.79	535.55	480.78	467.92	456.92	442.92	463.31	459.98	508.21	484.21
64	1	1	1	28	11	-18.45	57	12.33	1.88	528	22.35	647.78	664.78	636.12	595.19	535.54	516.54	506.54	488.67	497.58	518.81	508.81
68	1	1	1	44	11	-24.2	47	9.85	99	551	24.15	583.57	587.62	581.07	554.77	550	573.7	575	580.53	590.17	571.17	551.31
68	1	2	1	30	12	-3.24	74	5.83	-0.37	629	24.07	509.17	550.61	550.66	530.5	563.9	559.03	498.07	494.11	463.16	477.27	500.48
77	1	1	1	28	17	-18.37	41	12.15	0.87	538	23.67	460.54	468.54	461.69	465.38	410.83	392.83	389.83	356.48	372.24	369.91	356.91
74	1	2	1	22	13	-13.68	53	10.04	0.5	645	25.14	503.58	525.58	463.21	425.93	447.51	437.51	429.51	413.32	427.07	489.95	473.95
17	2	2	2	37	11	-27.62	37	9.29	-3.25	623	25.08	745.13	758.13	780.31	780.49	801.64	786.64	771.64	724.04	742.85	756.6	730.6
17	2	1	2	41	12	-10.73	48	12.32	-2.75	605	24.9	627.15	630.22	704.16	696.18	672.58	694.24	731.18	726.05	715.98	716.42	646
43	1	1	1	28	16	-2.49	82	1.35	-0.25	652	24.57	587.55	602.55	562.08	550.66	567.83	554.83	545.83	530.1	538.51	525.58	507.58
77	1	1	1	34	16	-33.52	32	0.88	2.63	562	22.99	430.5	465.86	494.32	468.97	466	425.11	404.36	412.77	411.8	371.54	356
16	2	1	1	30	13	-31.59	36	7.69	-8	558	26.83	819.02	841.02	894.12	903.63	899.53	899.53	889.53	855.66	860.89	773.43	759.43
16	2	2	1	26	18	-4.24	70	4.39	-7.75	560	26.44	626.5	638.5	633.17	630.27	597.69	595.69	584.69	587.84	605.08	511.73	494.73
52	2	1	1	41	13	-12	54	4.6	-6.25	562	26.22	557.14	574.14	556.99	509.07	568.87	551.87	533.87	531.3	523.41	479.91	468.91
50	1	2	1	22	13	-15.89	79	11.75	99	518	99	735.08	753.08	702.92	695.74	617.55	612.55	590.55	580.82	650.69	653.31	634.31
43	1	2	2	52	13	-26.18	37	6	-4	560	24.2	1041.01	1053.01	1024.44	1013.61	1015.28	1001.28	986.28	987.63	970.41	894.11	873.11
50	2	1	1	41	11	-13	48	8	0	562	23.93	583.97	594.97	657.34	635.91	616.15	597.15	596.15	603.58	574.94	547.25	541.25
45	1	2	1	20	6	-26.53	51	10.28	-0.12	606	24.26	821.25	838.25	861.54	832.24	826.36	819.36	801.36	738.15	790.91	853.99	829.99
49	2	2	1	30	10	-5.52	63	4.69	-0.5	609	24.02	777.09	783.09	745.26	788.13	873.43	864.43	856.43	596.38	539.45	667.42	652.42
45	1	1	1	30	9	-25	37	13.8	-2.75	558	24.9	953.32	970.32	990.16	1001.51	982.59	963.59	946.59	872.2	892.67	921.28	903.28
43	1	1	1	25	14	-1.86	70	2.02	-1.25	470	24.01	852	865.85	882.09	815.87	844	882.63	764	788.09	783.16	827.41	852
43	1	2	1	22	11	-7.97	51	7.41	-1.25	466	24.29	818.32	815.68	795.13	778.76	737	637.05	761	778.54	784.62	783.33	779
24	1	2	2	44	12	-29.97	41	9.19	-6.25	525	25.65	1139.73	1181.52	1181.33	1114.56	1074.21	1090.42	1021.27	1103.92	1025.38	1004.85	935
81	1	1	1	21	8	-21.38	37	10.85	2.8	533	22.4	724.45	837.41	787.15	737.55	738.42	815.01	819.82	844.52	857.91	812.59	803.11
81	1	2	1	22	7	-12.1	52	9.45	3	526	22.31	608.39	654.94	663.36	654.06	605.84	581.08	598.88	642.84	680.56	671.56	596.63
30	1	2	2	24	10	-20.2	36	10.5	-5	530	26	1041.22	1064.76	1042.94	1015	974.89	951.28	940.15	906.67	861.67	857.54	779.01
30	2	1	2	24	13	-21	40	12.5	-4.87	532	25.97	1308.5	1343.08	1330.43	1256.26	1200.98	1176.11	1038.91	999.17	948.2	936.63	929.34
80	2	2	1	23	11	-1.88	81	2.42	99	579	26.68	448.27	449.88	435.24	432.71	394.13	398.31	427.77	420.23	435.51	436.11	400
43	1	1	1	25	11	-12.92	68	14.57	-2	559	24.36	807.9	824.9	808.15	728.39	697.73	680.73	663.73	620.41	665.9	689.78	669.78
20	1	2	2	23	5	-8.74	50	4.82	99	557	28.34	632.45	710.07	719.53	728.89	737.96	669.6	650.53	617.14	594.91	572.44	514.98
47	1	1	2	24	14	-19.92	33	11.64	-5.13	544	27.24	611.81	626.81	699.92	677.48	667.23	648.23	636.23	577.24	582.75	523.22	508.22
47	1	2	2	26	11	-5.43	52	3.06	-5.25	536	27.23	569.06	583.06	648.52	656.82	685.37	677.37	655.37	610.55	606.63	636.3	617.3
59	1	1	1	16	13	-28.23	43	9.83	0.37	571	23.04	1002	974.52	978.85	979.44	986	965.64	933	806.58	846.48	862.34	879
59	1	2	2	16	15	-20.95	57	12.87	-0.25	561	23	780.78	788.78	792.57	784.08	689.69	675.69	663.69	650.38	702.45	694.43	675.43
49	1	2	1	16	11	-7.4	71	9.14	-5.25	631	26.59	459	405.84	450.75	446.21	421.61	389.01	396.92	398.72	375.95	428.78	459
42	1	1	1	15	13	-4.85	76	11.67	-3.87	562	25.29	570.61	580.61	534.13	514.93	475.13	466.13	462.13	496.47	485.49	498.53	486.53
42	1	2	2	15	13	0.31	60	2.48	-7.3	558	26.51	729.67	746.67	722.9	683.85	615.77	600.77	585.77	602.75	641.72	612.34	593.34
53	2	1	1	16	13	-2.03	91	2.1	-1.12	533	23.3	531.54	542.54	563.9	574.69	582.73	576.73	564.73	476.43	462.99	513.03	495.03
88	1	1	1	12	13	-6.67	71	7.72	3	573	23.01	509.7	522.7	517.5	543.36	546.91	529.91	524.91	509.91	485.43	423.46	407.46
88	1	2	1	12	15	-5.42	80	6.14	0.63	587	22.99	479.68	494.68	496.85	443.36	448.68	436.68	432.68	468.62	461.27	405.09	391.09
77	1	1	2	13	11	-3.96	62	3.41	-1.25	576	24.48	511.65	528.65	570.67	541.6	494.3	477.3	475.3	471.49	484.62	460.89	447.89
77	2	2	1	12	12	-3.03	80	2.59	-0.25	567	24.41	452.74	463.78	478.45	485.61	495.87	491.99	472.1	444.16	430.49	406.55	394.79
66	2	1	1	11	9.5	-1.37	92	1.75	1.25	576	24.12	320.86	335.86	327.55	280.51	282.96	276.96	266.96	289.39	326.34	275.64	262.64
66	2	2	1	11	10	-4.81	82	3.21	1.25	570	24.09	427.67	445.67	377.85	332.06	376.83	366.83	362.83	356.76	401.58	392.43	376.43
66	1	2	1	14	12	-1.71	86	1.69	1.25	582	23.53	414.76	426.76	443.59	424.09	416.78	408.78	392.78	384.17	386.59	355.27	343.27
67	2	1	1	12	11	-2.77	98	3.74	0	559	23.69	357.85	374.85	362.71	326.23	326.46	317.46	314.46	324.82	327.35	348.58	329.58
63	1	2	1	14	10	-0.81	76	1.58	0	557	24.41	565.25	581.25	654.37	630.87	623.91	611.91	608.91	479.41	487.86	420.8	403.8
41	1	1	2	16	13	0.52	89	3.05	-6	554	25.99	413.45	422.45	462.55	503.36	497.16	485.16	469.16	481.06	419.31	379.44	357.44
72	2	1	1	16	13	-8.32	89	9.33	0.25	581	22.57	462.05	471.05	486.77	444.66	422.22	406.22	390.22	384.27	407.17	390.77	368.77
72	2	2	1	15	13	-5.61	93	7.31	-0.12	590	22.55	414.31	430.31	431.32	390.46	370.06	366.06	357.06	387.68	375.6	337	325
74	1	1	1	20	12	-28.15	55	7.02	99	566	99	419	424.14	426.54	354.71	355	361.63	403	390.59	383.31	408.09	366.8
74	1	2	1	21	13	-31.11	43	2.27	99	550	99	474	521.31	558.98	544.1	461	453.44	470	497.74	506.33	479.22	465
41	1	1	1	19	12	-7.96	78	8.92	-8	558	26.07	472.36	486.36	497.35	488.12	498.32	478.32	464.32	481.35	451.96	520.64	508.64
41	1	2	1	21	11	-5.18	75	7.23	-8	542	26.08	533.53	542.53	511.83	512.62	503.25	488.25	479.25	475.11	491.07	472.23	457.23
72	2	1	1	15	15	-0.87	87	1.9	1.62	601	23.6	440.31	457.31	439.3	354.41	359.86	356.86	344.86	436.36	446.53	414.43	401.43
72	2	2	1	15	15	-0.91	82	2.39	1.87	601	23.59	515.53	531.53	507.97	442.9	403.44	383.44	378.44	454.39	445.39	433.46	409.46
67	2	1	1	16	11	-4	70	2.53	-3.12	561	25.03	424.02	448.33	485.58	509.05	505.75	501.16	478.93	473.52	463.6	464.85	466.29
79	1	1	1	16	17	-4.2	80	5.45	99	568	23.47	650.45	630.13	617.11	532.64	530	546.12	545	545.08	526.37	535.73	492
79	1	2	1	17	18	-1.05	86	3.92	99	590	23.47	542	563.39	573.16	574.68	571.7	489.45	520.57	490.11	505.49	498.95	533.52
46	1	1	1	18	13	-6.1	60	9.51	-2.38	580	25.07	578.16	592.16	642.35	658.15	633.65	622.65	615.65	594.97	552.87	516.7	507.7
46	1	2	1	16	11	-3.07	60	8.66	-1.5	582	24.94	641.27	653.27	672.53	661.23	689.64	679.64	670.64	618.69	602.98	477.77	458.77
68	1	1	1	14	12	-2.05	83	1.9	1.5	587	24.13	576.36	590.36	550.64	471.76	475.31	461.31	456.31	486.96	491.47	498.86	481.86
50	2	1	2	11	10	-6.38	52	6.72	0	555	23.93	538	559.38	571.55	586.7	590	590.93	600	604.72	601.14	563.18	536.57
68	2	1	1	14	10	-5.57	64	10.86	1.75	523	22.91	662	688.24	705.09	693.05	671	579.89	599	615.2	628.44	609.93	573
41	1	2	1	13	15	-0.54	84	1.42	0	577	23.93	563.62	575.62	558.04	502.03	486.94	477.94	469.94	390.72	393.32	418.75	399.75
43	2	2	1	11	9	-19.97	49	12.84	0.25	525	23.06	470.75	483.75	492.77	511.93	509.5	490.5	481.5	501.25	503.08	499.61	481.61
42	2	1	1	22	18	-0.3	69	1.84	-0.25	545	24.01	626.92	640.92	697.9	656.86	643.05	623.05	622.05	630.7	628.03	603.66	580.66
56	1	1	2	17	15	-3.38	79	5.17	0	610	23.88	676.85	699.85	715.62	692.29	632.02	623.02	614.02	675	678.08	687.52	670.52
38	1	1	2	15	11	-2.42	79	6.19	-8	555	28.71	499.13	504.13	569.27	602.02	558.23	542.23	528.23	586.46	564.2	573.58	553.58
38	1	2	2	15	12	-7.51	62	9.04	-7.89	549	28.94	534.42	549.42	580.85	574.83	557.08	548.08	531.08	514.63	474.96	452.15	430.15
65	1	1	1	24	16	-4.55	81	2.18	-1	602	24.96	630	666.81	672.86	667.2	668.77	656.7	623.59	599.61	569.71	524.89	533.66
65	1	2	1	24	13	-9.36	70	4.35	-0.5	603	24.76	561.09	581.03	577.34	614.29	560.95	582.37	550.02	551.85	582.55	581.37	478.28
62	2	2	1	15	13	-10.37	66	12.1	1.75	557	23.03	460	488.77	521.58	494.91	497	483.46	505	465.65	496.75	538.87	559
61	2	1	1	14	13	-6.71	76	10.83	1.25	558	22.58	361.74	377.74	374.98	321.22	342.41	331.41	316.41	348.36	365.61	356.08	341.08
61	2	2	2	13	11	-11.26	68	13.64	1.5	557	22.34	428.34	448.34	493.72	489.69	434.61	422.61	414.61	415.7	389.85	439.28	423.28
67	1	1	2	18	14	-2.3	82	2.63	-0.12	566	24.38	514.05	537.05	550.15	545.16	516.73	509.73	496.73	476.65	470.89	445.13	425.13
67	1	2	2	16	12	-2.89	82	2.2	0.5	564	24.35	538.21	546.21	583.09	604.17	572.92	555.92	544.92	537.83	475.7	430.02	416.02
68	2	2	1	15	11	-3.13	83	7.14	0.38	594	23.88	478.12	498.12	493.14	378.87	428.27	419.27	405.27	436.07	455.41	512.91	498.91
50	2	1	2	18	12	-2.19	72	3.91	-4.62	555	25.39	688.63	694.63	672.87	683.45	642.44	630.44	618.44	617.27	581.22	563.4	549.4
64	1	1	1	20	12	-14.02	51	13.9	-1.12	518	24.52	483.95	501.95	495.33	485.81	478.78	465.78	459.78	433.73	431.98	470.01	451.01
58	1	1	1	18	11	-5.29	76	3.33	-2.87	577	26.31	629.05	638.05	638.13	635.67	560.17	541.17	526.17	525.41	492.82	506.4	487.4
58	1	2	1	17	11	-21.32	62	12.97	-3.62	580	26.6	540.89	554.89	551.21	489.09	447.25	427.25	415.25	419.17	426.77	403.46	384.46
70	1	1	1	20	15	-6.92	80	4.85	-0.5	570	25.73	561.51	578.51	545.57	449.55	404.17	396.17	394.17	394.9	432.67	455.6	445.6
70	1	2	1	18	10	-2.53	76	3.07	-1.75	558	25.38	495.5	510.5	474.71	395.9	372.77	364.77	355.77	424.68	431.62	440.14	415.14
80	2	1	2	15	11	-19.93	77	7.77	99	559	99	362.45	377.45	352.72	336.44	322.57	306.57	286.57	304.51	311.47	290.77	272.77
80	2	2	2	14	9	-17.1	68	6.49	99	561	99	415.05	431.05	427.5	378.68	312.38	302.38	284.38	295.74	268.98	261.29	246.29
61	2	2	1	13	10	-0.28	81	1.41	-0.12	541	24.46	650.01	669.01	638.69	583.26	520.96	508.96	499.96	521.46	490.81	504.53	480.53
57	2	1	1	15	13	-4.09	84	2.26	0	550	21.14	557.52	580.52	553.11	553.13	472.78	460.78	452.78	498.54	480.59	445.6	428.6
42	1	2	1	17	10	-1.89	88	3.28	-6.25	593	26.17	400	403	422.59	421.85	422.46	410.46	388.46	361.51	380.54	391.88	375.88
49	1	1	2	14	12	-12.05	70	11.09	-6.5	599	26	488	451.34	434.78	445.18	446.33	438.27	436.34	448.65	419.26	343.66	320.35
49	1	2	1	14	12	-12.36	68	10.31	-6.62	592	26.2	456.39	459.02	463.73	471.11	485	428.18	413.6	424.14	467.02	444.83	427
54	2	1	1	12	9	-2.73	110	2.68	-0.5	599	22.9	445	463.76	424.45	374.79	379.35	386.03	376.37	432.53	439.29	381.48	395.11
54	2	2	1	12	9	-4.61	99	8.64	-0.5	590	22.79	455	440.78	456.32	471.11	449	387.93	369	436.03	426.32	430.97	409.37
51	1	2	1	13	12	-15.44	57	14.44	0.75	501	23.92	534.12	552.12	580.79	626.42	580.84	569.84	552.84	529.52	523.75	465.34	453.34
68	1	1	1	38	10	-17.5	47	15	2.25	555	23.13	499.28	516.03	538.6	489.02	508.61	449.82	416.6	441.49	443.07	450.58	430
48	1	1	1	14	13	-10.83	79	13.04	-8	530	27.31	567.95	584.95	534.45	538.76	561.4	544.4	530.4	543.91	545.98	560.44	540.44
48	2	2	1	11	9	-2.71	95	9.21	-0.25	516	24.01	447	454.38	400.69	374.09	433	417.82	390	413.7	403.96	384.07	355
70	2	1	1	16	12	-23.91	67	11.59	0.38	511	23.12	507.5	521.5	497.06	454.1	418.89	401.89	390.89	422.88	464.43	453.01	432.01
57	1	2	2	15	10	-12.79	86	9.54	0.13	505	23.57	651.97	668.97	675.64	645.81	664.84	654.84	643.84	679.47	610.78	631.6	625.6
21	1	1	2	21	12.5	-16.91	47	16.21	-7.5	600	27.86	594	641.74	670.49	625.14	600	590.29	558	600.95	600.79	566.72	422.19
21	1	2	2	18	12	-3.03	51	2.99	-7	597	27.86	606	601	662.66	666.56	618	639.93	620	592.81	559.66	440.09	462
45	1	2	1	19	11	-1.4	69	2.35	-0.75	496	23.75	275	283.17	302.42	253.58	277.03	230.56	220.21	191.67	176.65	167.55	199.35
36	1	1	1	13	7	0.01	75	1.55	-7.6	545	27.04	478	500.57	564.47	505.85	465	436.22	425	443.52	421.52	435.16	394.53
36	1	2	1	13	8	-8.08	61	12.06	-7.8	534	27.05	470.47	493.24	544.23	492.44	442.7	436.96	455.5	464.63	456.18	416.16	413.28
45	1	1	1	17	12	0	85	1.91	-1	573	24.08	685.98	699.98	728.35	734.21	716.29	709.29	692.29	633.48	651.22	669.2	650.2
45	1	2	2	18	13	-3.07	75	1.69	-0.75	571	24.24	662.47	677.47	704.25	726.12	693.11	687.11	672.11	659.02	622.66	647.65	631.65
59	2	1	1	16	13	-15.09	69	15.4	0.75	516	22.57	589.19	606.19	583.54	548.3	495.47	481.47	476.47	550.56	558.67	557.5	547.5
59	2	2	1	15	12	-13.61	68	14.96	0.63	503	22.41	495.95	509.95	439.62	410.23	426.35	413.35	408.35	424.92	473.22	448.53	436.53
57	2	1	2	12	11	-1.93	88	1.93	0.63	583	23.22	434	441.83	430.64	361.63	335	313.98	333	376.11	455.53	413.85	415
62	1	2	2	19	14	-5.9	52	3.8	-2	549	24.63	840.38	854.38	918.92	937.19	919.61	906.61	897.61	822.8	763.52	840.77	825.77
38	1	2	1	18	12	-11.53	68	14.06	2.38	541	23.38	832.11	848.11	860.32	840.38	720.12	714.12	702.12	664.05	684.84	614.89	599.89
75	1	1	1	17	14	0.2	93	0.1	99	616	23.44	669	679.37	653.83	533.26	443.12	506.09	585	574.37	607.52	559.42	511
75	1	2	1	16	15	-14.85	82	8.77	99	599	23.21	606	593.66	593.74	488.99	458.21	454.24	479.83	486.44	501.8	516.47	441
53	2	1	1	14	12	-4.68	88	5.39	0.13	589	24.74	469.56	475.56	451.39	422.53	395.53	384.53	370.53	407.64	403.03	362.67	340.67
53	2	2	1	13	12	-8.34	78	8.61	0.13	565	24.58	495.42	508.42	511.26	430.45	451.78	448.78	438.78	432.86	436.49	380.95	368.95
76	1	1	2	13	11	-0.6	76	3.5	1.38	558	23.44	594	589.58	602.09	560.6	532	505.29	460.14	474.56	461.8	459.86	449
76	1	2	1	14	12	-4.3	79	5.08	2	554	23.22	521	520.4	501.71	486.3	533	485.37	456.87	501.33	517.97	523.14	486
64	2	1	2	16	10	-10.85	78	10.96	2.38	550	23.08	610.77	621.77	581.46	465.13	482.69	469.69	458.69	503.04	541.52	551.19	533.19
64	2	2	1	17	12	-5.97	77	9.03	2.88	537	22.91	593.33	603.33	589.73	557.44	506.1	495.1	488.1	589.73	638.09	682.83	665.83
75	2	1	1	11	6	-25.97	43	8.13	0.38	587	24.06	499.8	519.8	510.29	486.8	480.1	474.1	458.1	501.53	498.81	443.31	419.31
75	2	2	1	11	6	-15.91	61	13.85	1.13	587	24.04	377.74	387.74	429.83	443.05	377.38	370.38	355.38	363.5	395.29	366.3	355.3
50	2	1	2	10	8	-5.94	76	5.84	-8	521	28.87	765.69	778.69	746.94	791.35	838.7	822.7	802.7	797.32	713.6	634.5	612.5
50	2	2	2	10	8	-6.78	75	5.34	-8	523	29.64	744.37	762.37	758.43	736.1	750.84	729.84	711.84	675.08	674.09	559.6	540.6
81	2	2	1	23	17	-25.6	37	17	99	562	99	459.27	465.27	485.69	508.31	435.49	430.49	417.49	380.81	443.86	458.02	446.02
61	1	1	1	24	19	-26.04	42	7.37	2.25	563	23.9	508.23	530.23	506.05	471.77	387.59	373.59	363.59	309.27	333.22	348.5	332.5
61	1	2	1	20	18	-10.99	75	4.7	1.75	566	23.94	402.09	417.09	398.77	368.64	244.67	228.67	225.67	254.41	310.21	341.38	329.38
56	2	2	1	11	11	-18.47	59	11.2	-1.87	533	24.59	377.24	388.24	454.05	393.06	376.27	360.27	350.27	361.43	383.7	325.14	313.14
39	2	1	2	12	13	-3.24	67	4.42	-5.75	509	26.23	576.63	583.63	568.57	504.66	481.28	468.28	454.28	488.23	494.35	467.75	446.75
39	2	2	2	13	13	-12.24	67	14.06	-4.87	516	25.9	525.01	535.01	551.75	546.67	589.77	569.77	555.77	577.78	541.62	514.58	494.58
80	2	1	1	18	10	-7.07	69	7.98	1.88	541	23.3	538	602.2	565.76	443.82	416.8	409.75	418	448.74	451.7	428.95	423
80	2	2	1	20	10	-23.33	49	9.53	1.25	537	23.17	561.25	611.64	568.38	500.95	473	438.23	469	444.55	449.5	437.53	454.23
55	1	1	1	12	8	-8.96	71	10.51	-0.62	538	24.66	538	531.77	544.25	514.18	537	507.06	502	475.53	477.19	448.82	427
55	1	2	1	12	8	-22.48	63	13.3	-1.12	545	24.38	469	505.99	530.52	549.41	533.26	533.03	517.61	527.36	485.59	462.89	458
72	2	1	2	13	12	-10.5	71	9.07	99	542	99	680.98	691.98	634.91	657.06	644.53	631.53	615.53	581.43	539.26	547.06	533.06
72	2	2	1	13	12	-5.45	83	7.73	99	551	99	587.41	593.41	554.06	537.51	533.02	529.02	517.02	428.36	431.99	396.48	381.48
56	1	2	1	9	11	-5.07	65	6.88	2.5	580	22.98	536	509.07	471.29	330.12	346	331.7	349	408.27	489.89	564.71	554.59
43	1	2	2	16	15	-7.89	56	6.18	-7.12	612	26.45	892.05	900.05	909.45	911	895.59	888.59	871.59	858.05	739.58	689.89	670.89
61	1	1	1	19	14	-7.71	73	10.08	-0.62	529	24.14	765.86	779.86	685.07	699.17	689.93	679.93	669.93	668.94	652.66	656.38	642.38
45	2	1	2	17	17	-13.6	62	9	-2.87	598	24.94	424.44	440.44	466.61	443.07	451.13	427.13	414.13	458.58	452.93	433.12	408.12
45	2	2	2	14	14	-16.9	59	10	-2.75	582	24.9	467.25	479.25	472.79	478.07	457.95	440.95	431.95	438.23	443.44	464.54	443.54
68	1	1	1	15	13	-5.48	73	9.05	0.88	560	23.39	352.71	367.71	328.32	290.25	299.1	294.1	281.1	300.29	301.35	300.16	286.16
68	1	2	1	16	13	-4.3	78	3.57	0	549	23.32	294.93	308.93	314.48	281.85	282.98	268.98	258.98	262.83	266.99	251.5	241.5
48	2	1	2	14	10	-22.23	48	13.43	0.25	532	22.8	626.72	638.72	645.06	621.82	602.55	584.55	569.55	507.24	557.16	529.21	511.21
34	1	2	1	12	10	0.27	101	0.25	-2.75	515	24.9	451.08	458.08	479.21	465.76	492.23	478.23	465.23	435.89	430.62	403.24	388.24
32	1	1	1	18	11	-1.97	88	5.09	99	548	25.51	707	677.9	664.88	664.19	687	666.36	654	671.22	652.35	513.34	494
41	1	1	1	16	13	-1.74	94	2.95	1	548	23.57	465	486.19	484.52	510.39	515	493.65	470	459.35	412.93	404.15	408
75	2	1	1	11	8	-0.52	98	5.64	1.38	557	23.44	502	490	487.85	420.84	380	421.66	397	483.53	414.43	401.81	418
45	1	1	1	20	11	-2.16	66	6.5	0	533	24.03	600	638.48	631.74	593.13	553	544.22	554	562.41	566.21	536.81	507
32	1	2	1	10	11	-5.57	73	3.06	-3.37	534	25.12	583	591.1	559.81	518.72	508	543.86	497	497.51	501.55	492.47	486
60	1	2	2	13	12	-4.81	86	6.65	-7.89	569	27.65	611	649.6	623.13	567.15	568	535.8	531	581.51	627.07	601.61	525
67	2	2	1	16	11	-2.46	84	5.9	0.25	568	23.84	538	549.21	512.14	481.51	514	461.66	443	489.42	486.16	538.35	547.85
59	1	1	2	14	9	-0.04	90	1.3	0.25	506	23.84	643	619.97	565.04	513.99	607	629.51	585	585.89	609.87	612.39	613
54	1	2	1	9	14	-1.45	93	1.55	-2.62	641	24.85	560	564.7	552.09	559.01	489	490.83	443	447.06	428.09	435.33	433
56	1	1	1	13	8	-0.38	82	3.78	-1	557	24.28	577	609.88	621.25	562.72	552	479.1	479	489.47	485.12	445.17	434.78
51	1	1	2	17	8	-1.69	78	2.31	-6.13	531	26.1	627.45	636.06	603.44	617.66	574	580.15	529	577.31	617.6	595.49	569
51	1	1	1	13	12	-2.56	59	2.96	-6.63	574	25.8	676	700.29	687.63	590.78	574	577.08	585	507.23	644.9	592.9	541
32	1	1	1	11	12	-3.66	87	1.8	-3.37	527	25.12	593	591.1	551.81	515.72	514	534.86	496	489.51	498.55	490.47	439
38	2	1	1	9	10	-0.31	86	2.81	99	381	28.6	539.86	560.07	514.35	497.72	576	616.96	591	567.86	588.39	577.08	581
43	1	1	1	7	8	-1.67	70	3.32	99	442	25.87	680.25	690.25	670.7	644.4	593.5	580.5	559.5	593.14	657.01	626.27	605.27
43	1	2	2	7	8	-6.28	60	8.49	99	469	25.97	480	562.18	585.38	576.29	564	545.11	538	540.23	500.33	477.44	463
55	2	1	1	13	15	-0.82	86	1.96	0.06	578	23.9	255	308.83	357.24	313.55	302	294.53	263	291.25	259.63	173.04	190.7
53	1	1	1	17	14	-1.52	69	3.65	-1	558	24.28	771	762.12	784.17	785.54	762	741.01	711	705.97	703.97	607.3	578
51	1	1	2	16	13	0.06	85	3.2	-5	587	26.79	655	633.05	549.87	544.22	600	596.02	587	553.86	555.53	490.71	439
27	2	1	1	14	12	-3.52	73	3.34	99	524	25.74	606	660.57	670.32	639.3	596	535.84	502	547.79	555.94	519.32	500
27	2	2	1	18	10	-1.61	77	2.05	-0.75	522	25.9	529	528.73	535.62	563.5	582	543.29	525	509.41	516.52	509.74	505
69	1	1	1	23	13	-2.32	61	2.27	-3.69	538	26.57	415	417.18	380.07	352.45	294	277.01	276	277.14	315.35	334.8	349
69	1	2	2	24	14	-1.54	70	2.62	-3.37	559	26.59	365	374.69	372.95	332.91	339	322.37	311	295.31	306.48	299.18	302
44	1	2	2	17	12	-1.36	82	1.98	-4.37	508	25.47	649.8	659.8	607.41	654.12	670.26	654.26	632.26	555.9	548.38	567.28	550.28
60	2	1	2	11	10	-2.84	69	5.21	-8	558	29	504	519.84	487.21	508.46	520	479.12	516	501.47	506.79	524.44	539
60	2	2	2	12	10	-11.5	57	9.84	-7.67	563	28.56	466	447.22	502.69	507.76	539	518.37	495	538.48	530.54	578.06	599
54	1	2	2	16	12	-3.4	75	6.45	0.12	551	23.88	530.7	545.7	521.55	460.24	465.68	460.68	448.68	442.79	453.73	430.27	416.27
65	2	2	1	12	10	0.33	104	5.95	2.5	542	22.33	562	566.83	489.34	500.82	451	449.05	460	441.77	453.04	429.09	430
37	1	2	2	20	16	-1.08	94	1.53	-2.37	608	25.1	761	760.99	779.35	742.75	723	674.43	616	643.09	631.77	626.6	583
37	1	1	1	22	13	-5.11	82	7.57	-2.75	553	26.07	620	623.96	644.52	579.99	567	584.82	566	599.02	596.86	569.73	567
48	1	2	2	12	12	-0.1	97	0.2	-3.5	562	24.38	372.31	371.69	426.49	447.93	421.06	423.88	490.93	491.89	536.75	495.61	472.14
47	1	1	2	16	12	-0.01	95	0.21	-1.75	502	26.16	323.65	320.14	314.59	342.28	360.37	386.33	360.09	347.55	361.14	358.17	347.37
49	2	2	1	14	14	1.58	101	0.29	-3	527	24.05	386.95	388.64	465.15	471.41	472.24	554.93	530.9	534.37	525.05	519.05	507.55
54	1	2	1	14	14	0.23	100	0.3	-0.25	563	23.59	431.1	434.58	439.45	436.99	458.82	418.76	423.75	422.76	420.49	429.49	412.26
58	2	1	1	17	17	-1.41	89	0.29	1	567	23.73	273.61	272.24	280.83	327.9	284.63	333.8	314.91	351.89	330.36	351.7	343.09
51	2	2	1	11	11	1.02	103	0.38	-0.75	556	23.44	305.8	318.08	307.15	337.82	321.94	308.11	323.41	310.54	332.21	327.51	323.67
49	2	1	1	15	15	-0.9	105	0.25	-0.75	609	24.35	391.04	401.87	402.57	403.46	409.24	405.26	398.45	409.59	395.22	381.14	365.54
50	2	2	1	12	12	0.68	96	0.33	-1	533	24.37	350.35	354.37	369.34	361.36	362.24	370.99	351.23	362.59	354.18	358.41	346.46
52	2	2	1	11	11	0.85	95	0.32	-5.25	558	24.9	303.78	311.97	344.34	313.85	319.44	308.04	295.46	324.58	341.09	314.72	305.41
49	1	2	1	17	17	-0.72	97	0.32	-1.5	521	25.41	316.19	319.65	315.05	317.32	330.79	334.47	335.99	356.74	350.28	350.92	344.34
51	1	2	1	12	12	-4.35	97	0.27	-1.5	542	23.96	306.59	310.8	310.89	295.99	253.47	288.55	303.41	321.69	325.11	310.8	300.66
53	2	1	1	16	16	-1.65	98	0.2	0.75	580	23.34	587.44	601.22	608.96	600.58	594.79	585.58	569.3	554.03	546.67	528.85	511.68
46	2	2	1	10	10	-1.08	106	0.28	-4	531	24.84	450.47	462.46	451.76	405.54	372.48	356.73	362.08	399.38	417.63	415	399.55
42	1	1	1	18	13	-11.98	76	11.67	-4	532	25.34	503.89	511.78	589.64	574.61	527.1	549.89	518.49	477.9	514.28	509.5	497.37
45	2	2	1	15	13	-10.26	51	14.43	-4.75	609	25.2	441.68	447.34	457.68	459.91	444.57	440.83	426.61	431.46	251.64	188.07	173.33
53	1	2	1	12	8	-15.29	65	13.85	-3.15	552	25	392.53	401.38	444.5	452.42	495.26	503.95	482.14	457.93	449.03	444.11	426.38
44	1	2	1	44	6	-26.53	47	99	-0.38	606	24.26	689.85	710.22	874.79	957.98	944.8	885.27	917.76	919.62	864.97	812.55	787.67
46	2	2	1	22	22	-3.26	74	10.66	-4.13	576	24.5	602.04	616.11	623.14	613.17	605.72	595.96	580.02	566.01	559.28	542.09	524.34
47	1	2	1	22	12	-10.34	59	14.78	-3.25	556	25.16	424.53	428.87	454.46	463.08	428.43	418.89	423.43	431.45	396.48	381.82	364.29
44	1	2	1	45	10	-9.08	63	7.59	-5	593	25.03	517.07	528.17	531.17	528.97	524.17	520.91	545.01	483.84	497.13	464.8	450.1
49	1	1	2	14	14	-0.69	94	0.33	-5.25	612	24.8	344.42	353.38	392.79	393.68	388.33	382.49	377.14	361.61	366.53	339.58	323.46
53	1	1	1	21	16	0.32	75	99	-5.75	626	25.27	283.46	289.22	310.14	310.36	325.96	322.28	326.69	302.63	298.4	294.82	280.27
49	1	2	1	14	12.5	-2.99	82	2.94	-0.25	564	24.2	483.21	492.77	582.68	645.24	627.72	609.06	565.25	542.74	561.66	532.03	511.22
50	2	2	1	20	16	-15.81	57	14.49	-4.44	486	25.55	482.93	490.42	531.02	542.38	572.17	527.21	505.3	481.52	469.63	380.91	369.38
42	1	1	1	17	16	-2.78	91	2.17	-6.13	593	24.85	505.1	518.99	538.09	657.68	598.78	604.93	542.6	369	295.74	270.01	258.37
45	2	2	2	16	13	-3.61	79	6.23	-0.13	577	24.89	421.65	428.98	445.45	555.96	531.38	531.42	490.49	509.74	514.71	487.66	468.47
30	2	1	1	9	9	-0.55	101	0.31	-5.75	481	25.8	232.55	240.45	256.91	273.91	259.29	288.7	295.91	260.11	277.57	280.5	273.48
35	2	1	1	12	14	0.82	102	0.25	-2	576	25.38	331.88	337.52	378.67	374.46	363.92	393.07	382.8	386.73	384	357.26	353.35
64	2	1	1	16	11	-3.99	85	5.27	-3.5	551	25.03	406.18	413.17	380.05	391.99	394.8	372.05	378.71	385.12	397.8	378.05	367.59
57	1	1	2	19	13	-17.35	45	13.01	-4.25	580	26.34	420	432.39	464.27	459.01	455.69	481.5	475.94	514.93	512.39	440.84	431.04
64	1	1	1	17	9	-22.61	40	12.4	-6.25	555	26	396.9	402.74	475.77	476.46	518.07	471.74	484.93	476.14	427.74	395.27	383.96
60	2	1	2	21	16	-3.79	80	2.9	-5.5	609	25.06	348.63	346.56	341.54	330.86	301.59	291.89	314.3	376.37	382.98	365.89	361.68
